# Supplementary material for: Modified Molecular Chain Displacement Analysis Employing Electro-Mechanical Threshold Energy Condition for Direct Current Breakdown of Low-Density Polyethylene
Source: Polymers (Basel). 2021 Aug 16;13(16):2746. doi: 10.3390/polym13162746 (PMC8401579; doi:10.3390/polym13162746)
Supplement: Supplementary file 1 [file polymers-13-02746-s001.zip]

Archive with 1 entries (1 files):
- polymers-1313404-supplementary.pdf
